# Supplementary material for: CAR-T Cell Therapy: From the Shop to Cancer Therapy
Source: Int J Mol Sci. 2023 Oct 28;24(21):15688. doi: 10.3390/ijms242115688 (PMC10649325; doi:10.3390/ijms242115688)
Supplement: Supplementary file 1 [file ijms-24-15688-s001.zip]

Archive with 1 entries (1 files):
- ijms-2576194-supplementary.pdf
